# Supplementary material for: A computational guided, functional validation of a novel therapeutic antibody proposes Notch signaling as a clinical relevant and druggable target in glioma
Source: Sci Rep. 2020 Oct 1;10:16218. doi: 10.1038/s41598-020-72480-y (PMC7531005; doi:10.1038/s41598-020-72480-y)
Supplement: Supplementary file 3 — Supplementary Table S2. [file 41598_2020_72480_MOESM3_ESM.xlsx]

## Sheet: Sheet1
Gene Symbol	R-Value	P-Value
DVL2	0.675598	1.51912e-93
APH1A	0.632501	1.03975e-78
NOTCH1	0.610882	4.06202e-72
NCSTN	0.55978	2.10831e-58
CTBP1	0.556397	1.4106e-57
NCOR2	0.553461	7.21509e-57
CTBP2	0.547891	1.52614e-55
HDAC1	0.542733	2.45023e-54
CREBBP	0.524951	2.44483e-50
SNW1	0.505357	3.38031e-46
DLL1	0.501827	1.76476e-45
HDAC2	0.494278	5.67185e-44
NOTCH3	0.485743	2.58792e-42
ADAM17	0.453585	1.82083e-36
MAML2	0.447133	2.29178e-35
NOTCH2	0.416734	1.72283e-30
EP300	0.41622	2.06303e-30
DVL3	0.412174	8.42968e-30
KAT2B	0.366356	1.94569e-23
NUMB	0.363868	4.04146e-23
NUMBL	0.360516	1.07107e-22
MFNG	0.356645	3.25383e-22
DLL4	0.353789	7.31554e-22
DLL3	0.349023	2.77598e-21
DTX3L	0.346743	5.21137e-21
DTX4	0.340446	2.89017e-20
NOTCH4	0.332463	2.39862e-19
DVL1	0.327703	8.2271e-19
MAML1	0.324562	1.8339e-18
HES1	0.284021	2.52078e-14
KAT2A	0.263617	1.76001e-12
PSEN1	0.261212	2.83611e-12
LFNG	0.250197	2.37196e-11
DTX1	0.232489	5.8553e-10
PSEN2	0.197356	1.62688e-07
PSENEN	0.17973	1.92011e-06
CIR1	0.148768	8.45467e-05
HES5	0.143065	0.000157565
DTX3	0.13056	0.000569962
MAML3	0.121771	0.00131913
DTX2	0.069171	0.0687876
RFNG	0.0587276	0.122458
RBPJ	0.0160352	0.673469
JAG2	-0.0444878	0.242162
PTCRA	-0.0670389	0.0778008
