# Supplementary material for: A computational guided, functional validation of a novel therapeutic antibody proposes Notch signaling as a clinical relevant and druggable target in glioma
Source: Sci Rep. 2020 Oct 1;10:16218. doi: 10.1038/s41598-020-72480-y (PMC7531005; doi:10.1038/s41598-020-72480-y)
Supplement: Supplementary file 4 — Supplementary Table S3. [file 41598_2020_72480_MOESM4_ESM.xlsx]

## Sheet: Sheet1
Terms	Mean of Score (Normal neurosphere)	Mean of Score (Norman human astrocyte)	P (T.TEST)
KEGG_GLYCOLYSIS_GLUCONEOGENESIS	0.267906	-0.155198	0.012766
KEGG_CITRATE_CYCLE_TCA_CYCLE	-0.370962	-0.253177	0.0137275
KEGG_PENTOSE_PHOSPHATE_PATHWAY	-0.369647	-0.0782559	0.136361
KEGG_PENTOSE_AND_GLUCURONATE_INTERCONVERSIONS	0.162586	-0.0319026	0.328093
KEGG_FRUCTOSE_AND_MANNOSE_METABOLISM	0.0781943	-0.064441	0.45284
KEGG_GALACTOSE_METABOLISM	0.276565	0.211741	0.329589
KEGG_ASCORBATE_AND_ALDARATE_METABOLISM	0.0905436	0.404492	0.058815
KEGG_FATTY_ACID_METABOLISM	0.357834	0.135272	0.117623
KEGG_STEROID_BIOSYNTHESIS	-0.319851	-0.454029	0.137295
KEGG_PRIMARY_BILE_ACID_BIOSYNTHESIS	-0.103797	-0.046212	0.799212
KEGG_STEROID_HORMONE_BIOSYNTHESIS	-0.056441	0.334357	0.00544594
KEGG_OXIDATIVE_PHOSPHORYLATION	-0.445536	0.128203	0.00974193
KEGG_PURINE_METABOLISM	-0.221852	-0.257791	0.347424
KEGG_PYRIMIDINE_METABOLISM	-0.347211	-0.353821	0.843914
KEGG_ALANINE_ASPARTATE_AND_GLUTAMATE_METABOLISM	-0.0852248	0.138891	0.226829
KEGG_GLYCINE_SERINE_AND_THREONINE_METABOLISM	-0.258176	-0.180972	0.525351
KEGG_CYSTEINE_AND_METHIONINE_METABOLISM	-0.269444	-0.322748	0.356662
KEGG_VALINE_LEUCINE_AND_ISOLEUCINE_DEGRADATION	0.31403	0.236535	0.0155265
KEGG_VALINE_LEUCINE_AND_ISOLEUCINE_BIOSYNTHESIS	-0.58752	-0.313969	0.00330221
KEGG_LYSINE_DEGRADATION	0.335935	-0.341731	6.49752e-06
KEGG_ARGININE_AND_PROLINE_METABOLISM	-0.250391	0.26477	5.10021e-07
KEGG_HISTIDINE_METABOLISM	0.0942042	-0.00510704	0.609311
KEGG_TYROSINE_METABOLISM	-0.0643992	0.233569	0.0136776
KEGG_PHENYLALANINE_METABOLISM	-0.386852	0.306673	7.63321e-07
KEGG_TRYPTOPHAN_METABOLISM	-0.290217	0.248645	1.09713e-06
KEGG_BETA_ALANINE_METABOLISM	0.304944	0.072828	0.227193
KEGG_TAURINE_AND_HYPOTAURINE_METABOLISM	0.561921	0.0245322	0.0155228
KEGG_SELENOAMINO_ACID_METABOLISM	-0.26263	-0.223255	0.793424
KEGG_GLUTATHIONE_METABOLISM	-0.291027	0.264902	1.31788e-07
KEGG_STARCH_AND_SUCROSE_METABOLISM	0.218677	0.244518	0.413066
KEGG_N_GLYCAN_BIOSYNTHESIS	-0.362327	0.42522	2.11792e-06
KEGG_OTHER_GLYCAN_DEGRADATION	-0.0847347	0.584688	0.00260328
KEGG_O_GLYCAN_BIOSYNTHESIS	-0.164745	0.498362	3.58722e-07
KEGG_AMINO_SUGAR_AND_NUCLEOTIDE_SUGAR_METABOLISM	-0.228196	0.361637	6.32324e-07
KEGG_GLYCOSAMINOGLYCAN_DEGRADATION	-0.222206	0.529739	7.44294e-05
KEGG_GLYCOSAMINOGLYCAN_BIOSYNTHESIS_CHONDROITIN_SULFATE	0.215705	0.526314	0.144008
KEGG_GLYCOSAMINOGLYCAN_BIOSYNTHESIS_KERATAN_SULFATE	-0.248377	0.509762	3.10752e-05
KEGG_GLYCOSAMINOGLYCAN_BIOSYNTHESIS_HEPARAN_SULFATE	0.428243	0.566379	0.0860621
KEGG_GLYCEROLIPID_METABOLISM	0.240161	-0.0261947	0.0736615
KEGG_INOSITOL_PHOSPHATE_METABOLISM	0.352504	0.249592	0.0270708
KEGG_GLYCOSYLPHOSPHATIDYLINOSITOL_GPI_ANCHOR_BIOSYNTHESIS	-0.210951	0.150755	0.0742275
KEGG_GLYCEROPHOSPHOLIPID_METABOLISM	-0.101443	-0.109595	0.95332
KEGG_ETHER_LIPID_METABOLISM	-0.23521	-0.0389899	0.21002
KEGG_ARACHIDONIC_ACID_METABOLISM	-0.325384	0.0701953	0.0264832
KEGG_LINOLEIC_ACID_METABOLISM	-0.303047	-0.0502627	0.195085
KEGG_ALPHA_LINOLENIC_ACID_METABOLISM	-0.0718974	-0.13499	0.746213
KEGG_SPHINGOLIPID_METABOLISM	-0.242077	0.406193	9.62225e-08
KEGG_GLYCOSPHINGOLIPID_BIOSYNTHESIS_LACTO_AND_NEOLACTO_SERIES	-0.101431	-0.155941	0.746184
KEGG_GLYCOSPHINGOLIPID_BIOSYNTHESIS_GLOBO_SERIES	-0.105266	0.351646	0.0184712
KEGG_GLYCOSPHINGOLIPID_BIOSYNTHESIS_GANGLIO_SERIES	0.32896	0.570149	0.000143186
KEGG_PYRUVATE_METABOLISM	0.245572	-0.160325	0.020675
KEGG_GLYOXYLATE_AND_DICARBOXYLATE_METABOLISM	-0.317745	0.0413152	0.0736557
KEGG_PROPANOATE_METABOLISM	0.497967	-0.0390812	0.00962002
KEGG_BUTANOATE_METABOLISM	0.129239	0.20492	0.646547
KEGG_ONE_CARBON_POOL_BY_FOLATE	-0.402725	-0.448443	0.295048
KEGG_RIBOFLAVIN_METABOLISM	-0.371125	0.243178	6.73548e-07
KEGG_NICOTINATE_AND_NICOTINAMIDE_METABOLISM	-0.283187	0.26286	7.13218e-06
KEGG_PANTOTHENATE_AND_COA_BIOSYNTHESIS	-0.448095	-0.18153	0.122262
KEGG_FOLATE_BIOSYNTHESIS	-0.461767	-0.311398	0.0406646
KEGG_RETINOL_METABOLISM	-0.181527	0.283867	7.36953e-05
KEGG_PORPHYRIN_AND_CHLOROPHYLL_METABOLISM	-0.330406	0.230481	0.00877818
KEGG_TERPENOID_BACKBONE_BIOSYNTHESIS	0.0750418	-0.271385	0.0323477
KEGG_LIMONENE_AND_PINENE_DEGRADATION	0.544969	0.570534	0.446804
KEGG_NITROGEN_METABOLISM	0.332023	-0.0305239	0.0218615
KEGG_SULFUR_METABOLISM	-0.192456	0.179636	0.135769
KEGG_AMINOACYL_TRNA_BIOSYNTHESIS	-0.424243	-0.154638	0.0540781
KEGG_METABOLISM_OF_XENOBIOTICS_BY_CYTOCHROME_P450	-0.223195	0.34499	1.31349e-05
KEGG_DRUG_METABOLISM_CYTOCHROME_P450	-0.202617	0.308314	4.35492e-05
KEGG_DRUG_METABOLISM_OTHER_ENZYMES	-0.390522	0.0307107	0.0433282
KEGG_BIOSYNTHESIS_OF_UNSATURATED_FATTY_ACIDS	0.323349	0.212767	0.445538
KEGG_ABC_TRANSPORTERS	-0.352055	0.27135	7.10924e-05
KEGG_RIBOSOME	0.0272099	0.00284129	0.884552
KEGG_RNA_DEGRADATION	-0.251276	-0.531359	0.000291295
KEGG_RNA_POLYMERASE	-0.482569	-0.336912	0.0350514
KEGG_BASAL_TRANSCRIPTION_FACTORS	-0.252866	-0.289827	0.506578
KEGG_DNA_REPLICATION	-0.352296	-0.74032	0.00125046
KEGG_SPLICEOSOME	-0.0667855	-0.610501	0.000316353
KEGG_PROTEASOME	-0.628156	0.06729	0.00581926
KEGG_PROTEIN_EXPORT	-0.0824283	0.406407	0.00325038
KEGG_PPAR_SIGNALING_PATHWAY	0.269656	0.171912	0.00126641
KEGG_BASE_EXCISION_REPAIR	-0.0887549	-0.598127	0.00155776
KEGG_NUCLEOTIDE_EXCISION_REPAIR	-0.203284	-0.391205	0.00110463
KEGG_MISMATCH_REPAIR	-0.25895	-0.714351	0.000611611
KEGG_HOMOLOGOUS_RECOMBINATION	-0.370258	-0.675903	0.00515701
KEGG_NON_HOMOLOGOUS_END_JOINING	-0.472954	-0.51397	0.313978
KEGG_MAPK_SIGNALING_PATHWAY	-0.044218	0.242131	0.0123521
KEGG_ERBB_SIGNALING_PATHWAY	0.249699	0.113085	0.217663
KEGG_CALCIUM_SIGNALING_PATHWAY	0.0784958	0.182503	0.261196
KEGG_CYTOKINE_CYTOKINE_RECEPTOR_INTERACTION	-0.239706	0.247522	6.78103e-07
KEGG_CHEMOKINE_SIGNALING_PATHWAY	0.163952	-0.0778943	0.0554905
KEGG_PHOSPHATIDYLINOSITOL_SIGNALING_SYSTEM	0.323593	0.225031	0.0290024
KEGG_NEUROACTIVE_LIGAND_RECEPTOR_INTERACTION	-0.0541507	-0.196787	0.15062
KEGG_CELL_CYCLE	-0.109547	-0.472366	0.0133965
KEGG_OOCYTE_MEIOSIS	0.193527	-0.312933	2.65827e-06
KEGG_P53_SIGNALING_PATHWAY	0.251311	0.310034	0.107921
KEGG_UBIQUITIN_MEDIATED_PROTEOLYSIS	0.0817806	0.0372058	0.774627
KEGG_SNARE_INTERACTIONS_IN_VESICULAR_TRANSPORT	-0.244244	0.434793	1.92561e-06
KEGG_REGULATION_OF_AUTOPHAGY	-0.0700546	0.330316	0.00949781
KEGG_LYSOSOME	-0.159811	0.515818	7.53509e-06
KEGG_ENDOCYTOSIS	0.23105	0.281584	0.00422197
KEGG_PEROXISOME	0.0758208	0.212629	0.27232
KEGG_MTOR_SIGNALING_PATHWAY	0.0704078	0.249849	0.133349
KEGG_APOPTOSIS	-0.294266	0.255286	1.72288e-06
KEGG_CARDIAC_MUSCLE_CONTRACTION	-0.401032	0.129424	0.00112425
KEGG_VASCULAR_SMOOTH_MUSCLE_CONTRACTION	0.160752	0.206691	0.115011
KEGG_WNT_SIGNALING_PATHWAY	0.254232	0.201288	0.125622
KEGG_DORSO_VENTRAL_AXIS_FORMATION	0.337821	0.0609263	0.103063
KEGG_NOTCH_SIGNALING_PATHWAY	0.451345	0.0103407	0.00914138
KEGG_HEDGEHOG_SIGNALING_PATHWAY	-0.186627	-0.0081048	0.205093
KEGG_TGF_BETA_SIGNALING_PATHWAY	0.208958	0.355979	0.0177614
KEGG_AXON_GUIDANCE	0.228932	0.270744	0.2642
KEGG_VEGF_SIGNALING_PATHWAY	-0.185473	0.213108	2.26908e-06
KEGG_FOCAL_ADHESION	0.047289	0.384634	0.00956444
KEGG_ECM_RECEPTOR_INTERACTION	-0.0513576	0.480947	0.0015498
KEGG_CELL_ADHESION_MOLECULES_CAMS	-0.241511	0.235143	1.36962e-05
KEGG_ADHERENS_JUNCTION	-0.0347548	0.357144	0.0171902
KEGG_TIGHT_JUNCTION	-0.0574147	0.229339	0.0152121
KEGG_GAP_JUNCTION	0.315818	0.138894	0.126211
KEGG_COMPLEMENT_AND_COAGULATION_CASCADES	-0.266727	0.299462	1.82616e-06
KEGG_ANTIGEN_PROCESSING_AND_PRESENTATION	-0.357421	-0.0973047	0.0504027
KEGG_RENIN_ANGIOTENSIN_SYSTEM	-0.342631	0.212822	0.0071201
KEGG_TOLL_LIKE_RECEPTOR_SIGNALING_PATHWAY	-0.237592	0.255279	1.86247e-06
KEGG_NOD_LIKE_RECEPTOR_SIGNALING_PATHWAY	-0.269481	0.343101	8.29541e-07
KEGG_RIG_I_LIKE_RECEPTOR_SIGNALING_PATHWAY	-0.273642	0.263064	3.66967e-07
KEGG_CYTOSOLIC_DNA_SENSING_PATHWAY	-0.344565	0.246512	2.22615e-06
KEGG_JAK_STAT_SIGNALING_PATHWAY	-0.232687	0.195817	1.47944e-06
KEGG_HEMATOPOIETIC_CELL_LINEAGE	-0.346331	0.0552995	0.0233977
KEGG_NATURAL_KILLER_CELL_MEDIATED_CYTOTOXICITY	-0.253628	0.208786	1.03402e-06
KEGG_T_CELL_RECEPTOR_SIGNALING_PATHWAY	-0.21258	0.162947	4.10297e-07
KEGG_B_CELL_RECEPTOR_SIGNALING_PATHWAY	-0.193865	0.183687	5.59183e-06
KEGG_FC_EPSILON_RI_SIGNALING_PATHWAY	-0.0417788	-0.0782465	0.744251
KEGG_FC_GAMMA_R_MEDIATED_PHAGOCYTOSIS	0.0658021	0.135537	0.631957
KEGG_LEUKOCYTE_TRANSENDOTHELIAL_MIGRATION	-0.232934	0.329846	5.82586e-06
KEGG_INTESTINAL_IMMUNE_NETWORK_FOR_IGA_PRODUCTION	-0.485112	-0.0190198	0.00695089
KEGG_CIRCADIAN_RHYTHM_MAMMAL	0.479703	0.441932	0.721375
KEGG_LONG_TERM_POTENTIATION	0.315931	0.207317	0.00097086
KEGG_NEUROTROPHIN_SIGNALING_PATHWAY	0.237098	0.220491	0.705401
KEGG_LONG_TERM_DEPRESSION	0.233598	-0.172347	1.29716e-06
KEGG_OLFACTORY_TRANSDUCTION	0.133199	-0.250841	0.000740819
KEGG_TASTE_TRANSDUCTION	0.272418	-0.175625	0.0121423
KEGG_REGULATION_OF_ACTIN_CYTOSKELETON	-0.0786975	0.265336	0.00739613
KEGG_INSULIN_SIGNALING_PATHWAY	0.217919	0.0861874	0.188986
KEGG_GNRH_SIGNALING_PATHWAY	0.179872	0.152902	0.237466
KEGG_PROGESTERONE_MEDIATED_OOCYTE_MATURATION	-0.0593517	-0.28392	0.0281265
KEGG_MELANOGENESIS	0.272315	0.219772	0.0105643
KEGG_ADIPOCYTOKINE_SIGNALING_PATHWAY	-0.209921	0.220294	2.4563e-05
KEGG_TYPE_II_DIABETES_MELLITUS	0.218126	0.191275	0.360095
KEGG_TYPE_I_DIABETES_MELLITUS	-0.309649	-0.0480109	0.06836
KEGG_MATURITY_ONSET_DIABETES_OF_THE_YOUNG	0.0640036	-0.340044	0.058675
KEGG_ALDOSTERONE_REGULATED_SODIUM_REABSORPTION	0.0549315	0.227182	0.185785
KEGG_VASOPRESSIN_REGULATED_WATER_REABSORPTION	0.334183	0.376778	0.134348
KEGG_PROXIMAL_TUBULE_BICARBONATE_RECLAMATION	-0.250544	-0.0373624	0.232802
KEGG_ALZHEIMERS_DISEASE	-0.323761	0.114194	0.00785936
KEGG_PARKINSONS_DISEASE	-0.401803	-0.188984	0.115438
KEGG_AMYOTROPHIC_LATERAL_SCLEROSIS_ALS	0.240035	0.341875	0.0248377
KEGG_HUNTINGTONS_DISEASE	-0.331584	-0.0529769	0.0664875
KEGG_PRION_DISEASES	0.108023	0.206918	0.59065
KEGG_VIBRIO_CHOLERAE_INFECTION	-0.0654017	0.391929	0.00378106
KEGG_EPITHELIAL_CELL_SIGNALING_IN_HELICOBACTER_PYLORI_INFECTION	-0.220609	0.354333	4.16097e-07
KEGG_PATHOGENIC_ESCHERICHIA_COLI_INFECTION	0.086852	0.253717	0.237703
KEGG_LEISHMANIA_INFECTION	-0.221494	0.377357	1.60826e-06
KEGG_PATHWAYS_IN_CANCER	-0.0284414	0.235768	0.0222374
KEGG_COLORECTAL_CANCER	0.298229	-0.0267251	0.0708146
KEGG_RENAL_CELL_CARCINOMA	0.253767	0.137441	0.302131
KEGG_PANCREATIC_CANCER	-0.0567726	0.26522	0.015023
KEGG_ENDOMETRIAL_CANCER	0.339677	0.205096	0.0262095
KEGG_GLIOMA	0.299821	0.116409	0.105179
KEGG_PROSTATE_CANCER	0.24123	0.201164	0.27341
KEGG_THYROID_CANCER	0.276479	0.228248	0.332769
KEGG_BASAL_CELL_CARCINOMA	0.222342	0.231569	0.801665
KEGG_MELANOMA	0.209717	0.255943	0.145596
KEGG_BLADDER_CANCER	0.121715	0.179965	0.754548
KEGG_CHRONIC_MYELOID_LEUKEMIA	0.0649327	0.157213	0.550359
KEGG_ACUTE_MYELOID_LEUKEMIA	-0.236172	0.153793	0.00839639
KEGG_SMALL_CELL_LUNG_CANCER	-0.0279485	0.168924	0.246991
KEGG_NON_SMALL_CELL_LUNG_CANCER	0.249089	0.0455665	0.127598
KEGG_ASTHMA	-0.429655	0.104876	0.00422627
KEGG_AUTOIMMUNE_THYROID_DISEASE	-0.386343	0.00850812	0.0523726
KEGG_SYSTEMIC_LUPUS_ERYTHEMATOSUS	-0.267359	-0.35218	0.0685811
KEGG_ALLOGRAFT_REJECTION	-0.43908	0.028602	0.00602602
KEGG_GRAFT_VERSUS_HOST_DISEASE	-0.439837	0.195105	1.31853e-06
KEGG_PRIMARY_IMMUNODEFICIENCY	-0.39224	-0.337427	0.448456
KEGG_HYPERTROPHIC_CARDIOMYOPATHY_HCM	-0.106204	0.386227	0.00308817
KEGG_ARRHYTHMOGENIC_RIGHT_VENTRICULAR_CARDIOMYOPATHY_ARVC	0.251441	0.414613	0.000450694
KEGG_DILATED_CARDIOMYOPATHY	0.0631583	0.354462	0.0360567
KEGG_VIRAL_MYOCARDITIS	-0.260012	0.299226	7.91157e-08
