# Supplementary material for: A computational guided, functional validation of a novel therapeutic antibody proposes Notch signaling as a clinical relevant and druggable target in glioma
Source: Sci Rep. 2020 Oct 1;10:16218. doi: 10.1038/s41598-020-72480-y (PMC7531005; doi:10.1038/s41598-020-72480-y)
Supplement: Supplementary file 5 — Supplementary Table S4. [file 41598_2020_72480_MOESM5_ESM.xlsx]

## Sheet: Sheet1
Terms	HR (Discovery)	95%CL-lower (Discovery)	95%CL-higher (Discovery)	P-value (Discovery)	HR (Validation)	95%CL-lower (Validation)	95%CL-higher (Validation)	P-value (Validation)
KEGG_GLYCOLYSIS_GLUCONEOGENESIS	1.86956	1.13309	3.08472	0.0143245	1.40745	0.973151	2.03556	0.0694621
KEGG_CITRATE_CYCLE_TCA_CYCLE	0.548354	0.361926	0.830812	0.00459222	0.703037	0.521919	0.947007	0.0204383
KEGG_PENTOSE_PHOSPHATE_PATHWAY	2.88086	1.9186	4.32573	3.36544e-07	1.68132	1.21406	2.32842	0.0017628
KEGG_PENTOSE_AND_GLUCURONATE_INTERCONVERSIONS	2.57472	1.79739	3.68824	2.50373e-07	1.3959	1.04016	1.87331	0.0262646
KEGG_FRUCTOSE_AND_MANNOSE_METABOLISM	2.14519	1.36117	3.38079	0.00100715	1.02526	0.716489	1.46711	0.891454
KEGG_GALACTOSE_METABOLISM	5.51252	3.71331	8.1835	0	3.13468	2.248	4.37111	1.63917e-11
KEGG_ASCORBATE_AND_ALDARATE_METABOLISM	0.591683	0.443394	0.789565	0.000363782	0.863438	0.689519	1.08123	0.200735
KEGG_FATTY_ACID_METABOLISM	0.527869	0.330192	0.84389	0.00760729	0.471126	0.332306	0.667936	2.37983e-05
KEGG_STEROID_BIOSYNTHESIS	0.41609	0.299188	0.578671	1.88294e-07	0.487835	0.368441	0.645919	5.38964e-07
KEGG_PRIMARY_BILE_ACID_BIOSYNTHESIS	1.10049	0.780724	1.55123	0.584582	1.31369	0.961209	1.79543	0.0869429
KEGG_STEROID_HORMONE_BIOSYNTHESIS	0.280143	0.18291	0.429064	4.91065e-09	0.281315	0.196607	0.40252	3.96838e-12
KEGG_OXIDATIVE_PHOSPHORYLATION	0.687783	0.465225	1.01681	0.0606022	0.588102	0.45455	0.760894	5.36452e-05
KEGG_PURINE_METABOLISM	9.46516	5.12481	17.4815	6.95999e-13	1.43486	0.871121	2.36343	0.156168
KEGG_PYRIMIDINE_METABOLISM	7.37581	4.5861	11.8625	2.22045e-16	1.83138	1.25521	2.67202	0.00169357
KEGG_ALANINE_ASPARTATE_AND_GLUTAMATE_METABOLISM	0.355322	0.224092	0.5634	1.08483e-05	0.422345	0.287133	0.621227	1.19778e-05
KEGG_GLYCINE_SERINE_AND_THREONINE_METABOLISM	0.4392	0.278459	0.692729	0.000401668	0.758662	0.511943	1.12428	0.168742
KEGG_CYSTEINE_AND_METHIONINE_METABOLISM	2.20902	1.26812	3.84805	0.00512972	1.55955	1.0273	2.36756	0.0369396
KEGG_VALINE_LEUCINE_AND_ISOLEUCINE_DEGRADATION	0.471252	0.31191	0.711995	0.00035258	0.621382	0.441355	0.874842	0.00640997
KEGG_VALINE_LEUCINE_AND_ISOLEUCINE_BIOSYNTHESIS	1.38843	0.987559	1.95201	0.0590337	1.72833	1.30297	2.29255	0.00014704
KEGG_LYSINE_DEGRADATION	0.564641	0.365244	0.872897	0.0101237	1.21212	0.85642	1.71554	0.277737
KEGG_ARGININE_AND_PROLINE_METABOLISM	0.565464	0.35013	0.913233	0.0197488	0.841831	0.570538	1.24212	0.385665
KEGG_HISTIDINE_METABOLISM	0.35541	0.221342	0.570683	1.85647e-05	0.267701	0.177297	0.404204	3.64077e-10
KEGG_TYROSINE_METABOLISM	1.19821	0.708319	2.02693	0.500184	0.774781	0.523557	1.14655	0.201933
KEGG_PHENYLALANINE_METABOLISM	1.57177	1.07125	2.30613	0.0207858	1.28308	0.935039	1.76068	0.122604
KEGG_TRYPTOPHAN_METABOLISM	0.654309	0.397758	1.07634	0.0948611	0.586073	0.384142	0.894153	0.0131735
KEGG_BETA_ALANINE_METABOLISM	0.512862	0.326983	0.804407	0.00364068	0.524856	0.361436	0.762164	0.000706797
KEGG_TAURINE_AND_HYPOTAURINE_METABOLISM	0.429811	0.297931	0.620069	6.30455e-06	0.468113	0.350052	0.625992	3.07282e-07
KEGG_SELENOAMINO_ACID_METABOLISM	0.827202	0.529694	1.29181	0.4042	0.765823	0.539383	1.08733	0.135744
KEGG_GLUTATHIONE_METABOLISM	5.49873	3.56441	8.48276	1.29896e-14	1.5119	1.10857	2.06197	0.00902775
KEGG_STARCH_AND_SUCROSE_METABOLISM	5.58936	3.56574	8.76142	6.20615e-14	4.53202	3.0781	6.67268	1.92069e-14
KEGG_N_GLYCAN_BIOSYNTHESIS	7.4799	5.03265	11.1172	0	4.30447	3.12962	5.92035	0
KEGG_OTHER_GLYCAN_DEGRADATION	2.91906	2.11521	4.02839	7.10466e-11	2.03104	1.54667	2.66712	3.44643e-07
KEGG_O_GLYCAN_BIOSYNTHESIS	1.13822	0.737618	1.7564	0.558576	1.24796	0.877834	1.77413	0.217183
KEGG_AMINO_SUGAR_AND_NUCLEOTIDE_SUGAR_METABOLISM	5.81691	4.0453	8.3644	0	3.8839	2.82679	5.33634	1.11022e-16
KEGG_GLYCOSAMINOGLYCAN_DEGRADATION	3.73076	2.67145	5.21012	1.11022e-14	2.36848	1.77876	3.15371	3.58743e-09
KEGG_GLYCOSAMINOGLYCAN_BIOSYNTHESIS_CHONDROITIN_SULFATE	2.13302	1.42053	3.20287	0.000259762	1.64655	1.16881	2.31957	0.00434326
KEGG_GLYCOSAMINOGLYCAN_BIOSYNTHESIS_KERATAN_SULFATE	3.09501	2.2145	4.32564	3.72594e-11	2.80032	2.07134	3.78585	2.18372e-11
KEGG_GLYCOSAMINOGLYCAN_BIOSYNTHESIS_HEPARAN_SULFATE	1.97026	1.26542	3.06769	0.00268173	1.51682	1.06498	2.16038	0.0209524
KEGG_GLYCEROLIPID_METABOLISM	0.296508	0.174197	0.504698	7.47485e-06	0.323024	0.202512	0.515251	2.10182e-06
KEGG_INOSITOL_PHOSPHATE_METABOLISM	0.322669	0.195245	0.533257	1.0196e-05	0.568656	0.38605	0.837636	0.00428292
KEGG_GLYCOSYLPHOSPHATIDYLINOSITOL_GPI_ANCHOR_BIOSYNTHESIS	3.36171	2.19395	5.15102	2.56872e-08	2.39197	1.68017	3.40534	1.30383e-06
KEGG_GLYCEROPHOSPHOLIPID_METABOLISM	0.414666	0.225732	0.761733	0.00455217	0.704404	0.43916	1.12985	0.146073
KEGG_ETHER_LIPID_METABOLISM	1.00805	0.624293	1.62769	0.973849	1.57877	1.05352	2.36589	0.0269257
KEGG_ARACHIDONIC_ACID_METABOLISM	1.24088	0.746937	2.06147	0.404649	0.709092	0.49044	1.02523	0.0676209
KEGG_LINOLEIC_ACID_METABOLISM	0.426755	0.2737	0.665399	0.000171614	0.637608	0.441356	0.921125	0.0164985
KEGG_ALPHA_LINOLENIC_ACID_METABOLISM	0.510564	0.343027	0.759926	0.000923283	0.576928	0.41407	0.803839	0.00115298
KEGG_SPHINGOLIPID_METABOLISM	1.12313	0.710936	1.7743	0.618708	1.16231	0.789442	1.71129	0.446023
KEGG_GLYCOSPHINGOLIPID_BIOSYNTHESIS_LACTO_AND_NEOLACTO_SERIES	1.74857	1.13742	2.6881	0.0108712	0.958482	0.639207	1.43723	0.837454
KEGG_GLYCOSPHINGOLIPID_BIOSYNTHESIS_GLOBO_SERIES	3.54973	2.46786	5.10587	8.46045e-12	2.19107	1.59658	3.0069	1.19135e-06
KEGG_GLYCOSPHINGOLIPID_BIOSYNTHESIS_GANGLIO_SERIES	1.85181	1.26715	2.70624	0.00145704	1.14962	0.837189	1.57864	0.388853
KEGG_PYRUVATE_METABOLISM	0.216242	0.132978	0.35164	6.69769e-10	0.473093	0.336668	0.664801	1.61705e-05
KEGG_GLYOXYLATE_AND_DICARBOXYLATE_METABOLISM	0.714725	0.482377	1.05899	0.0940801	0.638807	0.48099	0.848404	0.0019648
KEGG_PROPANOATE_METABOLISM	0.199102	0.132453	0.299289	8.43769e-15	0.372224	0.266143	0.520587	7.74106e-09
KEGG_BUTANOATE_METABOLISM	0.237849	0.157469	0.359258	8.78286e-12	0.345962	0.245418	0.487696	1.37177e-09
KEGG_ONE_CARBON_POOL_BY_FOLATE	2.75847	1.83068	4.15644	1.23005e-06	1.36799	0.989427	1.89139	0.0580052
KEGG_RIBOFLAVIN_METABOLISM	2.31992	1.53172	3.51371	7.09562e-05	1.99187	1.41684	2.80027	7.34764e-05
KEGG_NICOTINATE_AND_NICOTINAMIDE_METABOLISM	1.91105	1.17792	3.10048	0.00871053	2.28322	1.55008	3.3631	2.93832e-05
KEGG_PANTOTHENATE_AND_COA_BIOSYNTHESIS	3.59441	2.37368	5.44292	1.51112e-09	3.73968	2.67188	5.23422	1.4877e-14
KEGG_FOLATE_BIOSYNTHESIS	1.89037	1.349	2.64898	0.000216476	1.17	0.915342	1.49552	0.209967
KEGG_RETINOL_METABOLISM	0.504816	0.315988	0.806483	0.00423988	0.439669	0.300033	0.644293	2.50105e-05
KEGG_PORPHYRIN_AND_CHLOROPHYLL_METABOLISM	2.56516	1.67453	3.92948	1.49689e-05	0.884291	0.653417	1.19674	0.42571
KEGG_TERPENOID_BACKBONE_BIOSYNTHESIS	0.349305	0.254321	0.479764	8.24708e-11	0.341186	0.264117	0.440742	2.22045e-16
KEGG_LIMONENE_AND_PINENE_DEGRADATION	0.503106	0.368447	0.68698	1.54433e-05	0.636206	0.495369	0.817082	0.000396568
KEGG_NITROGEN_METABOLISM	0.351897	0.223328	0.554481	6.73261e-06	0.949347	0.660108	1.36532	0.779188
KEGG_SULFUR_METABOLISM	1.69939	1.15504	2.50029	0.00711147	1.22141	0.883959	1.68768	0.22539
KEGG_AMINOACYL_TRNA_BIOSYNTHESIS	3.24968	2.18646	4.82993	5.57253e-09	1.48716	1.08399	2.04029	0.0139009
KEGG_METABOLISM_OF_XENOBIOTICS_BY_CYTOCHROME_P450	0.481654	0.304517	0.761832	0.00179129	0.455907	0.326774	0.636071	3.78627e-06
KEGG_DRUG_METABOLISM_CYTOCHROME_P450	0.608239	0.374051	0.989049	0.045032	0.640171	0.443678	0.923686	0.0171101
KEGG_DRUG_METABOLISM_OTHER_ENZYMES	3.15951	1.92829	5.17686	4.96306e-06	1.47567	1.01759	2.13996	0.0401765
KEGG_BIOSYNTHESIS_OF_UNSATURATED_FATTY_ACIDS	0.3051	0.206662	0.450428	2.33385e-09	0.349576	0.256858	0.475761	2.32455e-11
KEGG_ABC_TRANSPORTERS	0.722817	0.430198	1.21448	0.220187	1.1607	0.753727	1.78743	0.498712
KEGG_RIBOSOME	1.26347	0.958949	1.6647	0.0965013	0.688869	0.568047	0.835389	0.00015191
KEGG_RNA_DEGRADATION	3.3323	2.2557	4.92273	1.4854e-09	1.45968	1.05579	2.01808	0.0221106
KEGG_RNA_POLYMERASE	3.89887	2.63549	5.76788	9.76397e-12	1.10293	0.821634	1.48053	0.514293
KEGG_BASAL_TRANSCRIPTION_FACTORS	2.57855	1.7161	3.87446	5.1269e-06	1.50736	1.10349	2.05903	0.00991263
KEGG_DNA_REPLICATION	3.70843	2.76139	4.98025	0	2.78692	2.14014	3.62915	2.79776e-14
KEGG_SPLICEOSOME	3.648	2.50743	5.30738	1.32803e-11	1.56462	1.16103	2.10849	0.00327276
KEGG_PROTEASOME	4.17248	3.06538	5.67943	0	1.11386	0.888065	1.39707	0.350857
KEGG_PROTEIN_EXPORT	3.08376	2.15052	4.422	9.14676e-10	1.70185	1.27804	2.2662	0.000273823
KEGG_PPAR_SIGNALING_PATHWAY	0.695599	0.413016	1.17153	0.17233	0.873479	0.567478	1.34449	0.538728
KEGG_BASE_EXCISION_REPAIR	4.48936	3.08833	6.52597	3.55271e-15	1.91188	1.41419	2.58473	2.52467e-05
KEGG_NUCLEOTIDE_EXCISION_REPAIR	4.5017	3.05199	6.64003	3.27516e-14	2.60838	1.87885	3.62117	1.01817e-08
KEGG_MISMATCH_REPAIR	3.83125	2.81547	5.2135	0	3.65334	2.78161	4.79827	0
KEGG_HOMOLOGOUS_RECOMBINATION	5.01546	3.53854	7.10882	0	3.20722	2.3903	4.30334	7.88258e-15
KEGG_NON_HOMOLOGOUS_END_JOINING	1.83347	1.34542	2.49857	0.000123608	1.52249	1.17985	1.96463	0.00123188
KEGG_MAPK_SIGNALING_PATHWAY	0.64811	0.341797	1.22894	0.184016	1.16859	0.705979	1.93433	0.544581
KEGG_ERBB_SIGNALING_PATHWAY	0.559863	0.330776	0.947608	0.0307425	1.15209	0.791526	1.6769	0.459767
KEGG_CALCIUM_SIGNALING_PATHWAY	0.153937	0.0895622	0.264584	1.27505e-11	0.349601	0.232456	0.525781	4.47602e-07
KEGG_CYTOKINE_CYTOKINE_RECEPTOR_INTERACTION	3.08456	1.99227	4.77572	4.40832e-07	2.17714	1.51145	3.13601	2.93562e-05
KEGG_CHEMOKINE_SIGNALING_PATHWAY	3.75919	2.17132	6.50828	2.26069e-06	2.53413	1.59042	4.03782	9.14856e-05
KEGG_PHOSPHATIDYLINOSITOL_SIGNALING_SYSTEM	0.206599	0.124983	0.341511	7.76657e-10	0.579912	0.397116	0.84685	0.00479614
KEGG_NEUROACTIVE_LIGAND_RECEPTOR_INTERACTION	0.143161	0.085992	0.238337	7.76046e-14	0.261103	0.176036	0.387275	2.45155e-11
KEGG_CELL_CYCLE	5.74542	3.8419	8.59206	0	4.93669	3.514	6.93537	0
KEGG_OOCYTE_MEIOSIS	1.16934	0.687532	1.9888	0.56371	1.7638	1.16816	2.66316	0.0069489
KEGG_P53_SIGNALING_PATHWAY	7.33067	4.58518	11.7201	1.11022e-16	6.40332	4.31263	9.50754	0
KEGG_UBIQUITIN_MEDIATED_PROTEOLYSIS	5.83099	3.42406	9.92987	8.50253e-11	2.5627	1.73681	3.78134	2.12301e-06
KEGG_SNARE_INTERACTIONS_IN_VESICULAR_TRANSPORT	3.5509	2.12228	5.94122	1.39755e-06	0.94954	0.649149	1.38894	0.789596
KEGG_REGULATION_OF_AUTOPHAGY	2.14624	1.39736	3.29645	0.000486447	1.48951	1.06068	2.09173	0.0214485
KEGG_LYSOSOME	4.47689	2.91955	6.86495	6.32383e-12	1.96863	1.38284	2.80257	0.000170809
KEGG_ENDOCYTOSIS	0.953412	0.504144	1.80305	0.883331	1.23658	0.762131	2.00639	0.389823
KEGG_PEROXISOME	1.56469	0.944391	2.5924	0.0822351	1.11113	0.745362	1.65639	0.604953
KEGG_MTOR_SIGNALING_PATHWAY	1.02953	0.624205	1.69805	0.909249	1.23704	0.836324	1.82976	0.28685
KEGG_APOPTOSIS	5.96547	3.73591	9.52559	7.4496e-14	2.92754	2.01977	4.24331	1.41167e-08
KEGG_CARDIAC_MUSCLE_CONTRACTION	0.217453	0.13601	0.347665	1.85654e-10	0.344659	0.248476	0.478074	1.7654e-10
KEGG_VASCULAR_SMOOTH_MUSCLE_CONTRACTION	0.342828	0.189112	0.621489	0.000420256	0.551294	0.34116	0.890857	0.0150176
KEGG_WNT_SIGNALING_PATHWAY	0.247193	0.138145	0.44232	2.50582e-06	0.712645	0.459846	1.10442	0.129615
KEGG_DORSO_VENTRAL_AXIS_FORMATION	0.521983	0.332975	0.818277	0.00459239	1.08813	0.797024	1.48555	0.594927
KEGG_NOTCH_SIGNALING_PATHWAY	2.81322	1.79602	4.40653	6.2577e-06	1.72719	1.20968	2.4661	0.00263349
KEGG_HEDGEHOG_SIGNALING_PATHWAY	0.378771	0.218874	0.65548	0.000521492	1.27378	0.84448	1.92131	0.248532
KEGG_TGF_BETA_SIGNALING_PATHWAY	1.2006	0.688179	2.09456	0.519675	1.06805	0.726984	1.56913	0.737303
KEGG_AXON_GUIDANCE	0.598004	0.339152	1.05442	0.0755947	1.02474	0.662933	1.58401	0.912423
KEGG_VEGF_SIGNALING_PATHWAY	2.1897	1.23707	3.87593	0.00714116	2.67583	1.65222	4.33362	6.30399e-05
KEGG_FOCAL_ADHESION	6.50516	3.97507	10.6456	9.23706e-14	6.06712	3.93693	9.34992	3.33067e-16
KEGG_ECM_RECEPTOR_INTERACTION	4.31335	2.83755	6.55671	7.85416e-12	3.48273	2.46625	4.91815	1.37534e-12
KEGG_CELL_ADHESION_MOLECULES_CAMS	2.73304	1.6806	4.44453	5.06711e-05	2.18209	1.45904	3.26344	0.000144953
KEGG_ADHERENS_JUNCTION	2.7479	1.67156	4.51731	6.72834e-05	2.29005	1.61132	3.25469	3.84045e-06
KEGG_TIGHT_JUNCTION	0.542972	0.283309	1.04062	0.0657704	0.867425	0.519277	1.44899	0.58693
KEGG_GAP_JUNCTION	0.421509	0.244907	0.725458	0.0018176	0.973505	0.650783	1.45626	0.896025
KEGG_COMPLEMENT_AND_COAGULATION_CASCADES	3.7087	2.55382	5.38582	5.7605e-12	2.38935	1.76147	3.24104	2.14827e-08
KEGG_ANTIGEN_PROCESSING_AND_PRESENTATION	4.1472	2.84697	6.04127	1.25233e-13	2.41419	1.77575	3.28217	1.86327e-08
KEGG_RENIN_ANGIOTENSIN_SYSTEM	1.3557	0.920221	1.99725	0.123709	2.38134	1.73882	3.26129	6.37319e-08
KEGG_TOLL_LIKE_RECEPTOR_SIGNALING_PATHWAY	3.51345	2.28573	5.40062	1.01157e-08	3.27334	2.29194	4.67496	6.98483e-11
KEGG_NOD_LIKE_RECEPTOR_SIGNALING_PATHWAY	3.34352	2.14171	5.21971	1.08891e-07	2.38872	1.63716	3.4853	6.26062e-06
KEGG_RIG_I_LIKE_RECEPTOR_SIGNALING_PATHWAY	4.74006	2.96631	7.57446	7.69211e-11	2.82276	1.92771	4.13339	9.66519e-08
KEGG_CYTOSOLIC_DNA_SENSING_PATHWAY	5.66462	3.70475	8.66131	1.22125e-15	2.25106	1.59845	3.1701	3.39931e-06
KEGG_JAK_STAT_SIGNALING_PATHWAY	3.99315	2.51542	6.33899	4.30304e-09	3.95793	2.73151	5.735	3.5838e-13
KEGG_HEMATOPOIETIC_CELL_LINEAGE	2.87575	1.92882	4.28757	2.17714e-07	1.72716	1.25481	2.3773	0.00080107
KEGG_NATURAL_KILLER_CELL_MEDIATED_CYTOTOXICITY	4.35098	2.71347	6.9767	1.03744e-09	3.04668	2.04777	4.53284	3.88776e-08
KEGG_T_CELL_RECEPTOR_SIGNALING_PATHWAY	4.77873	2.92889	7.79689	3.79272e-10	3.25145	2.18569	4.83689	5.93178e-09
KEGG_B_CELL_RECEPTOR_SIGNALING_PATHWAY	3.49728	2.20817	5.53896	9.4739e-08	2.56342	1.75151	3.7517	1.27116e-06
KEGG_FC_EPSILON_RI_SIGNALING_PATHWAY	1.48129	0.853016	2.5723	0.162901	2.28552	1.47236	3.54777	0.000229308
KEGG_FC_GAMMA_R_MEDIATED_PHAGOCYTOSIS	3.72053	2.30731	5.99934	7.05525e-08	2.93448	2.0028	4.29957	3.31932e-08
KEGG_LEUKOCYTE_TRANSENDOTHELIAL_MIGRATION	5.1969	3.25354	8.30105	5.29965e-12	5.31855	3.52427	8.02633	1.77636e-15
KEGG_INTESTINAL_IMMUNE_NETWORK_FOR_IGA_PRODUCTION	2.67841	1.92841	3.72011	4.15906e-09	1.82425	1.38508	2.40265	1.8836e-05
KEGG_CIRCADIAN_RHYTHM_MAMMAL	0.414164	0.291005	0.589447	9.81104e-07	1.00791	0.78208	1.29896	0.951437
KEGG_LONG_TERM_POTENTIATION	0.127619	0.077635	0.209786	4.44089e-16	0.387449	0.268379	0.559348	4.16762e-07
KEGG_NEUROTROPHIN_SIGNALING_PATHWAY	1.63021	0.920989	2.88559	0.0934542	1.87432	1.25008	2.81028	0.00236526
KEGG_LONG_TERM_DEPRESSION	0.100115	0.059877	0.167394	0	0.261791	0.170677	0.401547	8.22697e-10
KEGG_OLFACTORY_TRANSDUCTION	0.255978	0.163839	0.399933	2.15706e-09	0.482116	0.337521	0.688655	6.06172e-05
KEGG_TASTE_TRANSDUCTION	0.203951	0.126926	0.32772	5.02559e-11	0.637492	0.437129	0.929692	0.0193533
KEGG_REGULATION_OF_ACTIN_CYTOSKELETON	6.16814	3.53454	10.764	1.51153e-10	5.95032	3.69079	9.59315	2.50244e-13
KEGG_INSULIN_SIGNALING_PATHWAY	1.58867	0.876754	2.87866	0.12694	2.15107	1.39535	3.31609	0.000523216
KEGG_GNRH_SIGNALING_PATHWAY	0.518409	0.296303	0.907006	0.0213378	1.12795	0.728653	1.74605	0.589165
KEGG_PROGESTERONE_MEDIATED_OOCYTE_MATURATION	2.57208	1.48667	4.44992	0.000730729	2.8274	1.89114	4.22717	4.08011e-07
KEGG_MELANOGENESIS	0.297816	0.165421	0.536175	5.3994e-05	0.617285	0.388628	0.980476	0.0410045
KEGG_ADIPOCYTOKINE_SIGNALING_PATHWAY	0.577578	0.329588	1.01216	0.0551448	1.22971	0.803969	1.8809	0.340257
KEGG_TYPE_II_DIABETES_MELLITUS	0.336186	0.208506	0.542053	7.72886e-06	0.845335	0.590874	1.20938	0.35781
KEGG_TYPE_I_DIABETES_MELLITUS	2.45649	1.69727	3.55532	1.89354e-06	1.67625	1.2476	2.25216	0.000607781
KEGG_MATURITY_ONSET_DIABETES_OF_THE_YOUNG	1.34762	0.899881	2.01813	0.147627	2.61935	1.86077	3.68718	3.40031e-08
KEGG_ALDOSTERONE_REGULATED_SODIUM_REABSORPTION	0.225535	0.14138	0.359783	4.10289e-10	0.785824	0.552394	1.1179	0.180169
KEGG_VASOPRESSIN_REGULATED_WATER_REABSORPTION	0.714073	0.423201	1.20486	0.207045	0.913985	0.616942	1.35405	0.653788
KEGG_PROXIMAL_TUBULE_BICARBONATE_RECLAMATION	0.225213	0.150634	0.336717	3.74478e-13	0.355929	0.257792	0.491426	3.4613e-10
KEGG_ALZHEIMERS_DISEASE	0.67746	0.415959	1.10336	0.117646	0.479848	0.340844	0.675541	2.58138e-05
KEGG_PARKINSONS_DISEASE	0.697492	0.466236	1.04345	0.0796033	0.63258	0.486569	0.822407	0.000625706
KEGG_AMYOTROPHIC_LATERAL_SCLEROSIS_ALS	0.30262	0.176967	0.51749	1.26234e-05	0.237259	0.154128	0.36523	6.30306e-11
KEGG_HUNTINGTONS_DISEASE	1.31347	0.796818	2.16511	0.284944	0.650991	0.468124	0.905293	0.0107312
KEGG_PRION_DISEASES	1.35007	0.827813	2.20181	0.229073	1.75286	1.18334	2.59647	0.00511487
KEGG_VIBRIO_CHOLERAE_INFECTION	1.73638	1.06617	2.82789	0.0265923	1.06402	0.715243	1.58288	0.759436
KEGG_EPITHELIAL_CELL_SIGNALING_IN_HELICOBACTER_PYLORI_INFECTION	2.16467	1.24062	3.77697	0.00654529	1.6128	1.03087	2.52322	0.0363406
KEGG_PATHOGENIC_ESCHERICHIA_COLI_INFECTION	7.8147	5.00784	12.1948	0	4.8342	3.39355	6.88644	0
KEGG_LEISHMANIA_INFECTION	3.74697	2.61664	5.36558	5.5711e-13	3.01798	2.21135	4.11884	3.36453e-12
KEGG_PATHWAYS_IN_CANCER	7.61327	4.05509	14.2936	2.68589e-10	4.09819	2.57401	6.52491	2.77498e-09
KEGG_COLORECTAL_CANCER	2.66133	1.63707	4.32643	7.87636e-05	1.91426	1.36377	2.68695	0.00017451
KEGG_RENAL_CELL_CARCINOMA	1.91444	1.15923	3.16163	0.0111728	1.93726	1.35729	2.76503	0.000269584
KEGG_PANCREATIC_CANCER	6.16311	3.77985	10.049	3.08531e-13	3.11507	2.13709	4.54061	3.4167e-09
KEGG_ENDOMETRIAL_CANCER	1.1611	0.724448	1.86094	0.534846	1.36706	0.957825	1.95113	0.0849679
KEGG_GLIOMA	1.25281	0.736131	2.13214	0.406098	2.04924	1.36961	3.06612	0.000483284
KEGG_PROSTATE_CANCER	4.24114	2.50944	7.16786	6.8042e-08	2.90802	1.9397	4.35973	2.38221e-07
KEGG_THYROID_CANCER	1.53248	0.952586	2.4654	0.0784542	1.08214	0.743368	1.57529	0.680319
KEGG_BASAL_CELL_CARCINOMA	0.883327	0.524267	1.4883	0.641155	1.14627	0.757144	1.73538	0.51882
KEGG_MELANOMA	2.55492	1.40139	4.65795	0.00220372	2.1168	1.34954	3.3203	0.00109408
KEGG_BLADDER_CANCER	4.803	2.91248	7.92069	7.82727e-10	3.84031	2.50237	5.89359	7.40207e-10
KEGG_CHRONIC_MYELOID_LEUKEMIA	3.37258	2.08223	5.46254	7.77605e-07	2.66658	1.85225	3.83893	1.32499e-07
KEGG_ACUTE_MYELOID_LEUKEMIA	4.55448	2.84402	7.29365	2.7831e-10	2.91393	1.95796	4.33664	1.34861e-07
KEGG_SMALL_CELL_LUNG_CANCER	8.3444	5.14637	13.5297	0	5.47676	3.67281	8.16675	1.11022e-16
KEGG_NON_SMALL_CELL_LUNG_CANCER	2.16447	1.28265	3.65256	0.00382343	2.30787	1.56571	3.40181	2.39117e-05
KEGG_ASTHMA	2.6194	1.943	3.53127	2.64517e-10	1.68435	1.31977	2.14964	2.79648e-05
KEGG_AUTOIMMUNE_THYROID_DISEASE	2.69096	1.97619	3.66425	3.29152e-10	1.76872	1.38211	2.26346	5.85305e-06
KEGG_SYSTEMIC_LUPUS_ERYTHEMATOSUS	10.4448	6.65747	16.3868	0	1.75279	1.2969	2.36893	0.000260696
KEGG_ALLOGRAFT_REJECTION	2.67935	1.98983	3.6078	8.44127e-11	1.86143	1.46339	2.36773	4.15339e-07
KEGG_GRAFT_VERSUS_HOST_DISEASE	2.69493	2.00088	3.62974	6.80146e-11	1.79235	1.40854	2.28074	2.07285e-06
KEGG_PRIMARY_IMMUNODEFICIENCY	3.33051	2.38953	4.64204	1.22902e-12	2.1608	1.62045	2.88132	1.54121e-07
KEGG_HYPERTROPHIC_CARDIOMYOPATHY_HCM	0.903088	0.511605	1.59414	0.725155	0.954521	0.60153	1.51466	0.843378
KEGG_ARRHYTHMOGENIC_RIGHT_VENTRICULAR_CARDIOMYOPATHY_ARVC	1.16054	0.677095	1.98916	0.588122	2.00151	1.29888	3.08423	0.00165927
KEGG_DILATED_CARDIOMYOPATHY	0.723532	0.413842	1.26497	0.256235	0.787945	0.502298	1.23603	0.299507
KEGG_VIRAL_MYOCARDITIS	5.02783	3.27296	7.72361	1.66422e-13	2.86321	2.01371	4.07107	4.68651e-09
