# Supplementary material for: A computational guided, functional validation of a novel therapeutic antibody proposes Notch signaling as a clinical relevant and druggable target in glioma
Source: Sci Rep. 2020 Oct 1;10:16218. doi: 10.1038/s41598-020-72480-y (PMC7531005; doi:10.1038/s41598-020-72480-y)
Supplement: Supplementary file 6 — Supplementary Table S5. [file 41598_2020_72480_MOESM6_ESM.xlsx]

## Sheet: Sheet1
Terms	Mean of Score (Glioma stem cells)	Mean of Score (Glioblastoma cells)	P (T.TEST)
KEGG_GLYCOLYSIS_GLUCONEOGENESIS	0.0566903	-0.0981406	0.0853368
KEGG_CITRATE_CYCLE_TCA_CYCLE	0.013026	0.0991425	0.445672
KEGG_PENTOSE_PHOSPHATE_PATHWAY	-0.0383448	0.252111	0.0142542
KEGG_PENTOSE_AND_GLUCURONATE_INTERCONVERSIONS	-0.1422	0.270042	0.000210705
KEGG_FRUCTOSE_AND_MANNOSE_METABOLISM	0.0439155	0.158271	0.280932
KEGG_GALACTOSE_METABOLISM	-0.101619	0.157845	0.014821
KEGG_ASCORBATE_AND_ALDARATE_METABOLISM	-0.156246	0.155361	0.00770228
KEGG_FATTY_ACID_METABOLISM	-0.0594843	-0.123405	0.48485
KEGG_STEROID_BIOSYNTHESIS	0.195101	-0.361873	0.000235412
KEGG_PRIMARY_BILE_ACID_BIOSYNTHESIS	0.0584484	-0.12162	0.0983792
KEGG_STEROID_HORMONE_BIOSYNTHESIS	-0.0842847	0.0907872	0.0832811
KEGG_OXIDATIVE_PHOSPHORYLATION	0.0150227	-0.0253299	0.673734
KEGG_PURINE_METABOLISM	0.00142099	0.189498	0.018562
KEGG_PYRIMIDINE_METABOLISM	-0.0451789	0.315843	0.00108707
KEGG_ALANINE_ASPARTATE_AND_GLUTAMATE_METABOLISM	0.0170951	-0.0808507	0.291214
KEGG_GLYCINE_SERINE_AND_THREONINE_METABOLISM	0.206707	-0.394504	1.89907e-09
KEGG_CYSTEINE_AND_METHIONINE_METABOLISM	0.110582	-0.0468963	0.115838
KEGG_VALINE_LEUCINE_AND_ISOLEUCINE_DEGRADATION	-0.0212622	-0.180425	0.106977
KEGG_VALINE_LEUCINE_AND_ISOLEUCINE_BIOSYNTHESIS	0.099436	0.0339857	0.644952
KEGG_LYSINE_DEGRADATION	0.0731399	-0.134683	0.0306686
KEGG_ARGININE_AND_PROLINE_METABOLISM	0.0678071	-0.201524	0.00140155
KEGG_HISTIDINE_METABOLISM	0.00438851	0.0570758	0.573323
KEGG_TYROSINE_METABOLISM	-0.0091819	0.0551037	0.495111
KEGG_PHENYLALANINE_METABOLISM	0.0558347	-0.0192501	0.542676
KEGG_TRYPTOPHAN_METABOLISM	0.00467026	0.0639707	0.50047
KEGG_BETA_ALANINE_METABOLISM	-0.020549	-0.147652	0.177045
KEGG_TAURINE_AND_HYPOTAURINE_METABOLISM	0.0886011	-0.450534	0.00010208
KEGG_SELENOAMINO_ACID_METABOLISM	0.0225678	0.142331	0.256518
KEGG_GLUTATHIONE_METABOLISM	-0.00543748	-0.041578	0.682421
KEGG_STARCH_AND_SUCROSE_METABOLISM	-0.0499914	0.0576486	0.284701
KEGG_N_GLYCAN_BIOSYNTHESIS	-0.161065	0.313028	2.87102e-06
KEGG_OTHER_GLYCAN_DEGRADATION	-0.151134	0.0962839	0.0472063
KEGG_O_GLYCAN_BIOSYNTHESIS	-0.185768	0.173845	3.98154e-05
KEGG_AMINO_SUGAR_AND_NUCLEOTIDE_SUGAR_METABOLISM	-0.133765	0.319205	0.000442569
KEGG_GLYCOSAMINOGLYCAN_DEGRADATION	-0.183346	-0.0185104	0.117569
KEGG_GLYCOSAMINOGLYCAN_BIOSYNTHESIS_CHONDROITIN_SULFATE	-0.196335	-0.0703972	0.303067
KEGG_GLYCOSAMINOGLYCAN_BIOSYNTHESIS_KERATAN_SULFATE	-0.197941	0.160384	0.00679332
KEGG_GLYCOSAMINOGLYCAN_BIOSYNTHESIS_HEPARAN_SULFATE	-0.20621	-0.070963	0.232497
KEGG_GLYCEROLIPID_METABOLISM	0.0244112	0.0477745	0.805586
KEGG_INOSITOL_PHOSPHATE_METABOLISM	-0.0639911	-0.00521058	0.52686
KEGG_GLYCOSYLPHOSPHATIDYLINOSITOL_GPI_ANCHOR_BIOSYNTHESIS	-0.0590203	0.327767	0.00304313
KEGG_GLYCEROPHOSPHOLIPID_METABOLISM	0.023144	-0.0348486	0.529787
KEGG_ETHER_LIPID_METABOLISM	0.0331126	-0.0235746	0.574855
KEGG_ARACHIDONIC_ACID_METABOLISM	0.106273	-0.18765	0.00271575
KEGG_LINOLEIC_ACID_METABOLISM	0.105556	-0.30466	0.000548321
KEGG_ALPHA_LINOLENIC_ACID_METABOLISM	0.129762	-0.273512	0.00103983
KEGG_SPHINGOLIPID_METABOLISM	-0.140672	0.231766	0.000771142
KEGG_GLYCOSPHINGOLIPID_BIOSYNTHESIS_LACTO_AND_NEOLACTO_SERIES	0.142795	-0.172913	0.000573884
KEGG_GLYCOSPHINGOLIPID_BIOSYNTHESIS_GLOBO_SERIES	-0.0210795	0.044105	0.586403
KEGG_GLYCOSPHINGOLIPID_BIOSYNTHESIS_GANGLIO_SERIES	-0.206919	0.268734	6.2867e-05
KEGG_PYRUVATE_METABOLISM	0.10058	-0.220523	0.000229949
KEGG_GLYOXYLATE_AND_DICARBOXYLATE_METABOLISM	-0.00418065	-0.03015	0.838289
KEGG_PROPANOATE_METABOLISM	0.0143752	-0.144144	0.133748
KEGG_BUTANOATE_METABOLISM	0.0996817	-0.330744	8.64543e-06
KEGG_ONE_CARBON_POOL_BY_FOLATE	0.0821872	0.021908	0.589501
KEGG_RIBOFLAVIN_METABOLISM	0.0345922	-0.0693719	0.436895
KEGG_NICOTINATE_AND_NICOTINAMIDE_METABOLISM	-0.0718372	0.224261	0.00389618
KEGG_PANTOTHENATE_AND_COA_BIOSYNTHESIS	0.0677886	0.235889	0.134396
KEGG_FOLATE_BIOSYNTHESIS	-6.17948e-05	0.364949	0.00137686
KEGG_RETINOL_METABOLISM	-0.019487	0.00988422	0.77293
KEGG_PORPHYRIN_AND_CHLOROPHYLL_METABOLISM	-0.189716	0.358326	2.23046e-08
KEGG_TERPENOID_BACKBONE_BIOSYNTHESIS	0.186786	-0.487047	3.50636e-07
KEGG_LIMONENE_AND_PINENE_DEGRADATION	-0.038139	-0.236223	0.180287
KEGG_NITROGEN_METABOLISM	0.063697	-0.254921	0.0102131
KEGG_SULFUR_METABOLISM	0.104146	-0.276008	0.0126912
KEGG_AMINOACYL_TRNA_BIOSYNTHESIS	-0.029321	0.167325	0.111126
KEGG_METABOLISM_OF_XENOBIOTICS_BY_CYTOCHROME_P450	-0.0686316	0.0314445	0.295907
KEGG_DRUG_METABOLISM_CYTOCHROME_P450	-0.0241256	-0.12236	0.301586
KEGG_DRUG_METABOLISM_OTHER_ENZYMES	-0.122517	0.374686	3.21845e-07
KEGG_BIOSYNTHESIS_OF_UNSATURATED_FATTY_ACIDS	0.0136175	-0.273166	0.0254921
KEGG_ABC_TRANSPORTERS	0.0303345	0.0530711	0.805373
KEGG_RIBOSOME	0.0773834	-0.0803924	0.227969
KEGG_RNA_DEGRADATION	0.0915888	0.242202	0.126318
KEGG_RNA_POLYMERASE	-0.0422258	0.389569	0.000315595
KEGG_BASAL_TRANSCRIPTION_FACTORS	-0.1388	0.378429	2.83323e-08
KEGG_DNA_REPLICATION	0.13345	0.308929	0.126327
KEGG_SPLICEOSOME	0.0881101	0.266532	0.0934232
KEGG_PROTEASOME	-0.14307	0.548867	1.21139e-06
KEGG_PROTEIN_EXPORT	-0.0613188	0.0889376	0.190892
KEGG_PPAR_SIGNALING_PATHWAY	0.0351475	-0.0603703	0.196777
KEGG_BASE_EXCISION_REPAIR	0.0799612	0.279027	0.0399978
KEGG_NUCLEOTIDE_EXCISION_REPAIR	-0.0210366	0.321264	0.00012147
KEGG_MISMATCH_REPAIR	0.0917207	0.324224	0.038686
KEGG_HOMOLOGOUS_RECOMBINATION	0.158184	0.186176	0.8205
KEGG_NON_HOMOLOGOUS_END_JOINING	0.113702	0.263393	0.237131
KEGG_MAPK_SIGNALING_PATHWAY	-0.0956885	0.0952476	0.00444608
KEGG_ERBB_SIGNALING_PATHWAY	-0.0887541	0.0437898	0.108954
KEGG_CALCIUM_SIGNALING_PATHWAY	0.0376133	-0.194465	0.000338714
KEGG_CYTOKINE_CYTOKINE_RECEPTOR_INTERACTION	0.0107769	0.00953531	0.986022
KEGG_CHEMOKINE_SIGNALING_PATHWAY	0.0356722	-0.0543079	0.191214
KEGG_PHOSPHATIDYLINOSITOL_SIGNALING_SYSTEM	-0.0910357	0.00816889	0.229665
KEGG_NEUROACTIVE_LIGAND_RECEPTOR_INTERACTION	0.121409	-0.204661	9.63931e-05
KEGG_CELL_CYCLE	0.0309284	0.309003	0.00056183
KEGG_OOCYTE_MEIOSIS	-0.0190932	0.0664085	0.28371
KEGG_P53_SIGNALING_PATHWAY	-0.0923176	0.14029	0.00819552
KEGG_UBIQUITIN_MEDIATED_PROTEOLYSIS	-0.111092	0.240821	6.10376e-05
KEGG_SNARE_INTERACTIONS_IN_VESICULAR_TRANSPORT	-0.23085	0.346906	1.53974e-09
KEGG_REGULATION_OF_AUTOPHAGY	-0.0983132	0.0911465	0.0478703
KEGG_LYSOSOME	-0.211648	0.215557	9.76848e-07
KEGG_ENDOCYTOSIS	-0.139779	0.126281	0.000241967
KEGG_PEROXISOME	-0.0593863	0.17928	0.0121621
KEGG_MTOR_SIGNALING_PATHWAY	-0.0771604	0.0537642	0.136162
KEGG_APOPTOSIS	-0.0773028	0.293959	0.000219505
KEGG_CARDIAC_MUSCLE_CONTRACTION	0.0826643	-0.0756309	0.0649023
KEGG_VASCULAR_SMOOTH_MUSCLE_CONTRACTION	0.00362528	-0.132015	0.0521527
KEGG_WNT_SIGNALING_PATHWAY	-0.056625	-0.0778533	0.76362
KEGG_DORSO_VENTRAL_AXIS_FORMATION	-0.0487296	-0.0362668	0.913981
KEGG_NOTCH_SIGNALING_PATHWAY	-0.0154425	-0.219806	0.0759748
KEGG_HEDGEHOG_SIGNALING_PATHWAY	0.0794083	-0.128266	0.0102826
KEGG_TGF_BETA_SIGNALING_PATHWAY	-0.137542	0.248425	3.51803e-06
KEGG_AXON_GUIDANCE	-0.0702271	-0.0813838	0.887363
KEGG_VEGF_SIGNALING_PATHWAY	-0.0778919	0.0755802	0.0471932
KEGG_FOCAL_ADHESION	-0.185479	0.224725	6.80748e-09
KEGG_ECM_RECEPTOR_INTERACTION	-0.151342	0.175585	4.25913e-05
KEGG_CELL_ADHESION_MOLECULES_CAMS	0.0173068	-0.129145	0.0400167
KEGG_ADHERENS_JUNCTION	-0.166948	0.168683	0.000285461
KEGG_TIGHT_JUNCTION	-0.066208	0.0728357	0.0595801
KEGG_GAP_JUNCTION	-0.0778794	0.109358	0.0226595
KEGG_COMPLEMENT_AND_COAGULATION_CASCADES	-0.0301828	-0.0305344	0.996546
KEGG_ANTIGEN_PROCESSING_AND_PRESENTATION	0.00556227	0.0856495	0.393849
KEGG_RENIN_ANGIOTENSIN_SYSTEM	0.033198	0.189572	0.174464
KEGG_TOLL_LIKE_RECEPTOR_SIGNALING_PATHWAY	-0.0492053	0.196024	0.00328509
KEGG_NOD_LIKE_RECEPTOR_SIGNALING_PATHWAY	-0.106171	0.272494	0.000217909
KEGG_RIG_I_LIKE_RECEPTOR_SIGNALING_PATHWAY	-0.0514406	0.260619	0.00194632
KEGG_CYTOSOLIC_DNA_SENSING_PATHWAY	-0.0836774	0.325807	5.15719e-06
KEGG_JAK_STAT_SIGNALING_PATHWAY	-0.0105842	0.0149577	0.721214
KEGG_HEMATOPOIETIC_CELL_LINEAGE	-0.012567	0.102716	0.211111
KEGG_NATURAL_KILLER_CELL_MEDIATED_CYTOTOXICITY	0.00013812	0.0173025	0.813156
KEGG_T_CELL_RECEPTOR_SIGNALING_PATHWAY	-0.0383743	0.0819492	0.100313
KEGG_B_CELL_RECEPTOR_SIGNALING_PATHWAY	-0.0662596	0.0584664	0.119324
KEGG_FC_EPSILON_RI_SIGNALING_PATHWAY	0.0365561	-0.0450262	0.275811
KEGG_FC_GAMMA_R_MEDIATED_PHAGOCYTOSIS	-0.105413	0.072322	0.025065
KEGG_LEUKOCYTE_TRANSENDOTHELIAL_MIGRATION	-0.0892286	0.195666	4.43844e-05
KEGG_INTESTINAL_IMMUNE_NETWORK_FOR_IGA_PRODUCTION	0.0946081	0.0370619	0.558326
KEGG_CIRCADIAN_RHYTHM_MAMMAL	-0.147539	0.0023039	0.25498
KEGG_LONG_TERM_POTENTIATION	-0.0657855	-0.08207	0.828064
KEGG_NEUROTROPHIN_SIGNALING_PATHWAY	-0.173621	0.131642	3.33686e-05
KEGG_LONG_TERM_DEPRESSION	0.0726307	-0.120719	0.00980828
KEGG_OLFACTORY_TRANSDUCTION	0.100183	-0.158656	0.0194631
KEGG_TASTE_TRANSDUCTION	0.0710175	-0.167663	0.0195751
KEGG_REGULATION_OF_ACTIN_CYTOSKELETON	-0.141307	0.212619	2.15744e-08
KEGG_INSULIN_SIGNALING_PATHWAY	-0.036337	-0.10992	0.303649
KEGG_GNRH_SIGNALING_PATHWAY	-0.0375809	-0.0618136	0.726017
KEGG_PROGESTERONE_MEDIATED_OOCYTE_MATURATION	-0.02548	0.115846	0.0835451
KEGG_MELANOGENESIS	-0.0494526	-0.118049	0.354972
KEGG_ADIPOCYTOKINE_SIGNALING_PATHWAY	-0.1266	0.26991	1.23742e-06
KEGG_TYPE_II_DIABETES_MELLITUS	-0.0238973	-0.0561735	0.72971
KEGG_TYPE_I_DIABETES_MELLITUS	0.0608437	-0.0188743	0.461727
KEGG_MATURITY_ONSET_DIABETES_OF_THE_YOUNG	0.247835	-0.280945	1.55348e-09
KEGG_ALDOSTERONE_REGULATED_SODIUM_REABSORPTION	-0.047872	0.030664	0.403025
KEGG_VASOPRESSIN_REGULATED_WATER_REABSORPTION	-0.195975	0.166669	4.1048e-05
KEGG_PROXIMAL_TUBULE_BICARBONATE_RECLAMATION	0.0870617	-0.125398	0.0345132
KEGG_ALZHEIMERS_DISEASE	0.00726598	-0.0697485	0.35021
KEGG_PARKINSONS_DISEASE	0.0845037	-0.038182	0.197292
KEGG_AMYOTROPHIC_LATERAL_SCLEROSIS_ALS	-0.063191	0.072174	0.0792647
KEGG_HUNTINGTONS_DISEASE	0.0433032	0.00372488	0.602175
KEGG_PRION_DISEASES	-0.0630266	-0.105367	0.624687
KEGG_VIBRIO_CHOLERAE_INFECTION	-0.153896	0.173442	0.00065903
KEGG_EPITHELIAL_CELL_SIGNALING_IN_HELICOBACTER_PYLORI_INFECTION	-0.144909	0.219803	2.68157e-05
KEGG_PATHOGENIC_ESCHERICHIA_COLI_INFECTION	-0.216549	0.234595	2.87216e-08
KEGG_LEISHMANIA_INFECTION	-0.127016	0.166052	0.000445371
KEGG_PATHWAYS_IN_CANCER	-0.104924	0.195043	5.11868e-06
KEGG_COLORECTAL_CANCER	-0.0889388	0.111218	0.029341
KEGG_RENAL_CELL_CARCINOMA	-0.140585	0.222006	9.98997e-05
KEGG_PANCREATIC_CANCER	-0.197399	0.302016	1.56441e-09
KEGG_ENDOMETRIAL_CANCER	-0.102584	-0.0769509	0.785215
KEGG_GLIOMA	-0.0551739	0.0431452	0.316954
KEGG_PROSTATE_CANCER	-0.111863	0.161136	0.00122987
KEGG_THYROID_CANCER	-0.0985929	0.126313	0.0375075
KEGG_BASAL_CELL_CARCINOMA	0.024181	-0.178447	0.025226
KEGG_MELANOMA	-0.0956377	0.140194	0.00338256
KEGG_BLADDER_CANCER	-0.13855	0.30152	2.81975e-06
KEGG_CHRONIC_MYELOID_LEUKEMIA	-0.145472	0.146235	0.0011244
KEGG_ACUTE_MYELOID_LEUKEMIA	-0.0983517	0.168603	0.00160132
KEGG_SMALL_CELL_LUNG_CANCER	-0.129855	0.204	4.72169e-05
KEGG_NON_SMALL_CELL_LUNG_CANCER	-0.105453	0.255249	3.12647e-05
KEGG_ASTHMA	0.141336	-0.0944196	0.0417835
KEGG_AUTOIMMUNE_THYROID_DISEASE	0.106348	-0.0305105	0.184417
KEGG_SYSTEMIC_LUPUS_ERYTHEMATOSUS	0.059378	0.143794	0.373378
KEGG_ALLOGRAFT_REJECTION	0.0700224	-0.0285337	0.400097
KEGG_GRAFT_VERSUS_HOST_DISEASE	0.03317	0.0350332	0.986746
KEGG_PRIMARY_IMMUNODEFICIENCY	0.166856	-0.102255	0.00772386
KEGG_HYPERTROPHIC_CARDIOMYOPATHY_HCM	-0.123085	0.117784	0.000305241
KEGG_ARRHYTHMOGENIC_RIGHT_VENTRICULAR_CARDIOMYOPATHY_ARVC	-0.0972978	-0.0323142	0.390071
KEGG_DILATED_CARDIOMYOPATHY	-0.0849754	-0.036575	0.469787
KEGG_VIRAL_MYOCARDITIS	-0.0305549	0.0781332	0.208727
